# Supplementary material for: Impact of DLK1-DIO3 imprinted cluster hypomethylation in smoker patients with lung cancer
Source: Oncotarget. 2016 Jul 15;9(4):4395–410. doi: 10.18632/oncotarget.10611 (PMC5796982; doi:10.18632/oncotarget.10611)
Supplement: Supplementary file 4 [file oncotarget-09-4395-s004.xls]

## Sheet: TCGA Cohort
patient_barcodes	sample_group	gender	smoking_history*	vital_status	number_packs_year_smoked
TCGA-18-3417-11A-01D-1440-05	normal	MALE	SH	Alive	25
TCGA-18-5592-11A-11D-1633-05	normal	MALE	SH	Alive	40
TCGA-22-4599-11A-01D-1440-05	normal	FEMALE	CS	Dead	25
TCGA-22-4601-11A-01D-1440-05	normal	FEMALE	CS	Dead	60
TCGA-22-4613-11A-01D-1440-05	normal	FEMALE	SH	Dead	30
TCGA-22-5473-11A-11D-1633-05	normal	MALE	SH	Dead	45
TCGA-22-5477-11A-11D-1633-05	normal	MALE	CS	Dead	100
TCGA-22-5485-11A-01D-1633-05	normal	FEMALE	CS	Dead	60
TCGA-22-5491-11A-01D-1633-05	normal	MALE	CS	Dead	57
TCGA-33-4566-11A-01D-1440-05	normal	MALE	CS	Dead	20
TCGA-33-4582-11A-01D-1440-05	normal	MALE	CS	Dead	86
TCGA-33-4589-11A-01D-1440-05	normal	FEMALE	CS	Dead	45
TCGA-34-5929-11A-01D-1818-05	normal	FEMALE	SH	Dead	40
TCGA-39-5019-11A-01D-1818-05	normal	MALE	SH	Alive	30
TCGA-39-5028-11A-01D-1440-05	normal	MALE	SH	Dead	30
TCGA-39-5030-11A-01D-1440-05	normal	FEMALE	SH	Dead	08
TCGA-39-5037-11A-01D-1440-05	normal	MALE	CS	Alive	26
TCGA-39-5039-11A-01D-1440-05	normal	MALE	SH	Dead	64
TCGA-43-3394-11A-01D-1551-05	normal	MALE	CS	Alive	15
TCGA-43-5668-11A-01D-1633-05	normal	MALE	SH	Alive	20
TCGA-43-6771-11A-01D-1818-05	normal	MALE	SH	Dead	40
TCGA-18-3417-01A-01D-1440-05	lusc	MALE	SH	Alive	25
TCGA-18-5592-01A-01D-1633-05	lusc	MALE	SH	Alive	40
TCGA-21-5783-01A-41D-2185-05	lusc	MALE	SH	Dead	[Not Available]
TCGA-21-5784-01A-01D-1633-05	lusc	FEMALE	SH	Alive	14
TCGA-21-5786-01A-01D-1633-05	lusc	MALE	CS	Alive	75
TCGA-21-A5DI-01A-31D-A26N-05	lusc	MALE	SH	Alive	[Not Available]
TCGA-22-4599-01A-01D-1440-05	lusc	FEMALE	CS	Dead	25
TCGA-22-4601-01A-01D-1440-05	lusc	FEMALE	CS	Dead	60
TCGA-22-4609-01A-21D-2123-05	lusc	MALE	CS	Dead	77
TCGA-22-4613-01A-01D-1440-05	lusc	FEMALE	SH	Dead	30
TCGA-22-5473-01A-01D-1633-05	lusc	MALE	SH	Dead	45
TCGA-22-5477-01A-01D-1633-05	lusc	MALE	CS	Dead	100
TCGA-22-5485-01A-01D-1633-05	lusc	FEMALE	CS	Dead	60
TCGA-22-5491-01A-01D-1633-05	lusc	MALE	CS	Dead	57
TCGA-33-4566-01A-01D-1440-05	lusc	MALE	CS	Dead	20
TCGA-33-4582-01A-01D-1440-05	lusc	MALE	CS	Dead	86
TCGA-33-4589-01A-01D-1440-05	lusc	FEMALE	CS	Dead	45
TCGA-33-A4WN-01A-11D-A25R-05	lusc	MALE	CS	Dead	60
TCGA-33-AASB-01A-11D-A408-05	lusc	MALE	CS	Dead	40
TCGA-33-AASD-01A-11D-A408-05	lusc	MALE	CS	Dead	84
TCGA-33-AASL-01A-11D-A408-05	lusc	FEMALE	CS	Dead	60
TCGA-34-5231-01A-21D-1818-05	lusc	MALE	SH	Alive	50
TCGA-34-5240-01A-01D-1440-05	lusc	FEMALE	CS	Alive	56
TCGA-34-5241-01A-01D-1440-05	lusc	MALE	SH	Alive	25
TCGA-34-5928-01A-11D-1818-05	lusc	FEMALE	SH	Alive	40
TCGA-34-5929-01A-11D-1818-05	lusc	FEMALE	SH	Dead	40
TCGA-39-5019-01A-01D-1818-05	lusc	MALE	SH	Alive	30
TCGA-39-5028-01A-01D-1440-05	lusc	MALE	SH	Dead	30
TCGA-39-5030-01A-01D-1440-05	lusc	FEMALE	SH	Dead	08
TCGA-39-5037-01A-01D-1440-05	lusc	MALE	CS	Alive	26
TCGA-39-5039-01A-01D-1440-05	lusc	MALE	SH	Dead	64
TCGA-43-5668-01A-01D-1633-05	lusc	MALE	SH	Alive	20
TCGA-43-5670-01A-21D-2123-05	lusc	MALE	SH	Alive	30
TCGA-43-6770-01A-11D-1818-05	lusc	FEMALE	CS	Alive	34
TCGA-43-6771-01A-11D-1818-05	lusc	MALE	SH	Dead	40
TCGA-43-6773-01A-41D-1947-05	lusc	MALE	SH	Dead	[Not Available]
TCGA-43-8116-01A-11D-2245-05	lusc	MALE	CS	Alive	35
TCGA-43-8118-01A-11D-2398-05	lusc	FEMALE	CS	Dead	20
TCGA-46-6026-01A-11D-1818-05	lusc	MALE	SH	Alive	[Not Available]
TCGA-52-7809-01A-21D-2123-05	lusc	MALE	CS	Dead	60
TCGA-52-7810-01A-11D-2123-05	lusc	FEMALE	SH	Alive	20
TCGA-52-7811-01A-11D-2123-05	lusc	MALE	CS	Dead	50
TCGA-56-5897-01A-11D-1633-05	lusc	MALE	SH	Alive	[Not Available]
TCGA-56-5898-01A-11D-1633-05	lusc	MALE	CS	Alive	[Not Available]
TCGA-56-7221-01A-11D-2043-05	lusc	MALE	SH	Alive	25
TCGA-56-7222-01A-11D-2043-05	lusc	MALE	CS	Alive	23
TCGA-56-7580-01A-11D-2043-05	lusc	MALE	SH	Alive	[Not Available]
TCGA-56-7582-01A-11D-2043-05	lusc	MALE	SH	Alive	[Not Available]
TCGA-56-7730-01A-11D-2123-05	lusc	MALE	CS	Alive	[Not Available]
TCGA-56-8082-01A-11D-2245-05	lusc	FEMALE	SH	Alive	[Not Available]
TCGA-44-2655-11A-01D-1551-05	normal	FEMALE	SH	Alive	30
TCGA-44-2662-11A-01D-1551-05	normal	MALE	SH	Alive	56
TCGA-44-5643-11A-01D-1626-05	normal	MALE	CS	Alive	20
TCGA-44-5645-11A-01D-1626-05	normal	FEMALE	SH	Alive	5
TCGA-44-6144-11A-01D-1756-05	normal	MALE	CS	Alive	67.5
TCGA-44-6146-11A-01D-1756-05	normal	MALE	SH	Alive	15
TCGA-44-6147-11A-01D-1756-05	normal	FEMALE	SH	Alive	[Not Available]
TCGA-44-6148-11A-01D-1756-05	normal	MALE	SH	Alive	60
TCGA-49-4488-11A-01D-1756-05	normal	FEMALE	SH	Dead	[Not Available]
TCGA-50-5939-11A-01D-1626-05	normal	MALE	SH	Dead	15
TCGA-73-4658-11A-01D-1756-05	normal	FEMALE	SH	Dead	25
TCGA-05-4384-01A-01D-1756-05	luad	MALE	SH	Alive	20
TCGA-05-4396-01A-21D-1856-05	luad	MALE	SH	Dead	19
TCGA-05-4425-01A-01D-1756-05	luad	FEMALE	SH	Alive	28
TCGA-05-4433-01A-22D-1856-05	luad	MALE	SH	Alive	1
TCGA-05-5423-01A-01D-1626-05	luad	MALE	SH	Alive	72
TCGA-05-5425-01A-02D-1626-05	luad	MALE	SH	Alive	40
TCGA-05-5428-01A-01D-1626-05	luad	MALE	SH	Alive	30
TCGA-38-A44F-01A-11D-A24I-05	luad	MALE	SH	Alive	12
TCGA-44-2666-01A-01D-A276-05	luad	MALE	CS	Dead	30
TCGA-44-2666-01A-01D-A276-05	luad	MALE	CS	Dead	30
TCGA-44-3917-01B-02D-A276-05	luad	FEMALE	CS	Alive	16
TCGA-44-3917-01B-02D-A276-05	luad	FEMALE	CS	Alive	16
TCGA-44-3918-01B-02D-A276-05	luad	FEMALE	SH	Alive	20
TCGA-44-3918-01B-02D-A276-05	luad	FEMALE	SH	Alive	20
TCGA-44-4112-01B-06D-A276-05	luad	FEMALE	SH	Alive	30
TCGA-44-4112-01B-06D-A276-05	luad	FEMALE	SH	Alive	30
TCGA-44-5643-01A-01D-1626-05	luad	MALE	CS	Alive	20
TCGA-44-5644-01A-21D-2037-05	luad	FEMALE	CS	Alive	17.5
TCGA-44-5645-01B-04D-A276-05	luad	FEMALE	SH	Alive	5
TCGA-44-5645-01B-04D-A276-05	luad	FEMALE	SH	Alive	5
TCGA-44-5645-01B-04D-A276-05	luad	FEMALE	SH	Alive	5
TCGA-44-6144-01A-11D-1756-05	luad	MALE	CS	Alive	67.5
TCGA-44-6146-01B-04D-A276-05	luad	MALE	SH	Alive	15
TCGA-44-6146-01B-04D-A276-05	luad	MALE	SH	Alive	15
TCGA-44-6146-01B-04D-A276-05	luad	MALE	SH	Alive	15
TCGA-44-6147-01A-11D-1756-05	luad	FEMALE	SH	Alive	[Not Available]
TCGA-44-6147-01A-11D-1756-05	luad	FEMALE	SH	Alive	[Not Available]
TCGA-44-6147-01A-11D-1756-05	luad	FEMALE	SH	Alive	[Not Available]
TCGA-44-6148-01A-11D-1756-05	luad	MALE	SH	Alive	60
TCGA-44-6774-01A-21D-1856-05	luad	FEMALE	CS	Alive	20
TCGA-44-7659-01A-11D-2064-05	luad	MALE	CS	Alive	40
TCGA-44-7660-01A-11D-2064-05	luad	MALE	CS	Alive	124
TCGA-44-7661-01A-11D-2064-05	luad	FEMALE	SH	Alive	22
TCGA-44-7662-01A-11D-2064-05	luad	MALE	CS	Alive	50
TCGA-44-7667-01A-31D-2064-05	luad	FEMALE	CS	Alive	50
TCGA-44-7669-01A-21D-2064-05	luad	MALE	CS	Dead	20
TCGA-44-7670-01A-11D-2064-05	luad	FEMALE	CS	Alive	30
TCGA-44-7671-01A-11D-2064-05	luad	MALE	SH	Alive	[Not Available]
TCGA-44-7672-01A-11D-2064-05	luad	FEMALE	CS	Alive	20
TCGA-44-8119-01A-11D-2239-05	luad	MALE	CS	Alive	50
TCGA-44-A47B-01A-11D-A24I-05	luad	MALE	SH	Alive	4.5
TCGA-44-A47F-01A-11D-A24I-05	luad	MALE	SH	Alive	20
TCGA-49-4488-01A-01D-1756-05	luad	FEMALE	SH	Dead	[Not Available]
TCGA-49-4490-01A-21D-1856-05	luad	FEMALE	SH	Dead	5
TCGA-49-4514-01A-21D-1856-05	luad	FEMALE	SH	Alive	65
TCGA-49-6742-01A-11D-1856-05	luad	MALE	SH	Alive	10
TCGA-49-6767-01A-11D-1856-05	luad	FEMALE	CS	Alive	30
TCGA-49-AAR0-01A-21D-A398-05	luad	MALE	CS	Alive	37
TCGA-49-AAR4-01A-12D-A411-05	luad	MALE	CS	Dead	35
TCGA-49-AAR9-01A-21D-A411-05	luad	MALE	CS	Dead	[Not Available]
			*
			CS - current smoker
			SH - current reformed smoker on diagnosis for >15 years
